# Supplementary material for: In Silico Exploration of CD200 as a Therapeutic Target for COVID-19
Source: Microorganisms. 2024 Jun 12;12(6):1185. doi: 10.3390/microorganisms12061185 (PMC11205781; doi:10.3390/microorganisms12061185)
Supplement: Supplementary file 1 [file microorganisms-12-01185-s001.zip]

Archive with 1 entries (1 files):
- microorganisms-3043490-supplementary.pdf
